# Supplementary material for: Synergetic Benefits of Agricultural Sewage Reuse and Floating Photovoltaics in Mexican Wastewater System: A Municipal‐Level WEF Nexus Study
Source: Glob Chall. 2026 Jan 14;10(1):e00440. doi: 10.1002/gch2.202500440 (PMC12802559; doi:10.1002/gch2.202500440)
Supplement: Supplementary file 2 — Supporting File 1: gch270082‐sup‐0002‐DataFile.zip [file GCH2-10-e00440-s001.zip › Supplementary Data.xlsx]

## Sheet: Techno-Economic
Municipalities	State	Coordinates	Studied Municipality	Treatment Technology	Population [person]	Domestic Water Demand [m3/year]	Total Sewage Supply [m3/year]	Water Balance [m3/year]	Projected Treatment Capacity Installation [m3/year]	Number of Treatment Units [#]	Untreated Sewage [1,000 m3/year]	Total Energy Demand [kWh/year]	Energy for Treatment and Storage [kWh/year]	Energy for Irrigation [kWh/year]	Pond Surface [ha]	FPV Energy [kWh/year]	FPV Power Capacity [kW/year]	FPV CAPEX [USD]	Pond Land Cost [USD]	FPV OPEX [USD/year]	WWTP OPEX [USD/year]	Cost of energy for irrigation [USD/year]	FPV Revenue [USD/year]	Annual Cashflow for Water Infrastructures [USD/year]	Net Present Value [USD/25 years]	Max Power Purchase [USD/MWh]	Min Power Purchase [USD/MWh]
Tlaxco	Tlaxcala	19.6177° N, 98.1175° W	Yes	'RBC'	45438	2.81352e+06	2.25082e+06	1.20245e+06	2.28208e+06	12	0	2.7403e+06	2312640	427655	16.2319	4.50733e+07	21555.6	34057848	811594	409556	610706	46079.8	4.85665e+06	958052	1.17951e+07	105.1	86.5
Tetla de la Solidaridad	Tlaxcala	19.4415° N, 98.1051° W	Yes	'RBC'	35284	2.18479e+06	1.74783e+06	1.09765e+06	1.7721e+06	9	0	2.06657e+06	1734480	332087	12.0792	3.48098e+07	16166.7	25543386	603958	307167	458029	35782.4	3.75076e+06	825978	1.01691e+07	102.1	84.1
Ixtacuixtla de Mariano Matamoros	Tlaxcala	19.3266° N, 98.3721° W	No	-	38970	2.41302e+06	1.93042e+06	-7.31274e+06	0	0	1930418	0	0	0	0	0	0	0	0	0	0	0	0	0	0	0	0
Españita	Tlaxcala	19.4617° N, 98.4239° W	Yes	'RBC'	9416	583039	466431	359691	472909	2	0	474062	385440	88621.9	3.69772	1.07714e+07	4989.6	7883568	184886	94802.4	101784	9549.01	1.16062e+06	299126	3.68271e+06	93	80
Atlangatepec	Tlaxcala	19.5319° N, 98.2092° W	No	-	7087	438827	351062	-541000	0	0	351062	0	0	0	0	0	0	0	0	0	0	0	0	0	0	0	0
Xaltocan	Tlaxcala	19.4257° N, 98.2172° W	Yes	'RBC'	10601	656414	525131	146751	532425	3	0	677935	578160	99774.9	0.973088	2.46571e+06	1143.45	1806651	48654.4	21725.6	152676	10750.7	265680	-70169	-863890	221	136.3
Chiautempan	Tlaxcala	19.3126° N, 98.1912° W	Yes	'RBC'	73215	4.53347e+06	3.62678e+06	2.68906e+06	3.67715e+06	19	0	4.35077e+06	3661680	689088	29.0931	8.40278e+07	38915.8	61486964	1.45466e+06	739400	966951	74249.2	9.054e+06	2.161e+06	2.66052e+07	97.8	82.1
Hueyotlipan	Tlaxcala	19.4672° N, 98.3460° W	Yes	'RBC'	15190	940565	752452	47834.2	762903	4	0	913846	770880	142966	5.4074	1.55471e+07	7185.2	11352616	270370	136519	203569	15404.6	1.6752e+06	375632	4.62462e+06	101.6	83.6
Teolocholco	Tlaxcala	19.2397° N, 98.1858° W	Yes	'RBC'	25257	1.56391e+06	1.25113e+06	754728	1.26851e+06	7	0	1.58675e+06	1349040	237715	8.15294	2.35101e+07	10672.2	16862076	407647	202772	356245	25613.8	2.53322e+06	545860	6.72039e+06	105.3	84.6
Panotla	Tlaxcala	19.3124° N, 98.2733° W	No	-	28357	1.75587e+06	1.40469e+06	-1.20664e+06	0	0	1404692	0	0	0	0	0	0	0	0	0	0	0	0	0	0	0	0
San Pablo del Monte	Tlaxcala	19.1316° N, 98.1612° W	Yes	'RBC'	82688	5.12004e+06	4.09603e+06	3.9494e+06	2.90286e+06	15	1232936	3.43479e+06	2890800	543988	25.6759	7.50396e+07	34320	54225600	1.2838e+06	652080	763382	58614.8	8.08552e+06	2.10272e+06	2.58877e+07	93.7	79.8
Natívitas	Tlaxcala	19.2332° N, 98.3160° W	No	-	26309	1.62905e+06	1.30324e+06	-2.7772e+06	0	0	1303243	0	0	0	0	0	0	0	0	0	0	0	0	0	0	0	0
Tlaxcala	Tlaxcala	19.3182° N, 98.2375° W	Yes	'RBC'	99896	6.18556e+06	4.94845e+06	2.92492e+06	2.90721e+06	15	2081061	3.4356e+06	2890800	544804	23.4971	6.83263e+07	31762.5	50184750	1.17486e+06	603488	763382	58702.6	7.36216e+06	1.76493e+06	2.1729e+07	97.3	82
Apizaco	Tlaxcala	19.4159° N, 98.1393° W	Yes	'RBC'	80725	4998492	3.99879e+06	746439	4.05433e+06	21	0	4.80689e+06	4047120	759771	23.6338	6.78902e+07	31531.5	49819770	1.18169e+06	599098	1.06874e+06	81865.3	7.31517e+06	1.42291e+06	1.75182e+07	108.4	86.8
Xaloztoc	Tlaxcala	19.4080° N, 98.0520° W	Yes	'RBC'	25607	1.58559e+06	1.26847e+06	755413	1.28609e+06	7	0	1.59005e+06	1349040	241009	11.6726	3.4552e+07	16016	25305280	583628	304304	356245	25968.7	3.72298e+06	933648	1.14947e+07	94.9	80.8
San Francisco Tetlanohcan (@ Tetlatlahuca)	Tlaxcala	19.2609° N, 98.1721° W	Yes	'RBC'	11761	728241	582593	565735	590684	3	0	688853	578160	110693	5.0765	1.4825e+07	6864	10845120	253825	130416	152676	11927.1	1.59739e+06	400869	4.93532e+06	94.8	80.8
Tzompantepec	Tlaxcala	19.3737° N, 98.0929° W	Yes	'RBC'	18006	1.11493e+06	891945	651503	904333	5	0	1.13307e+06	963600	169470	8.17317	2.40362e+07	11079.8	17506005	408659	210515	254461	18260.3	2.5899e+06	651556	8.02167e+06	95.2	80.7
Yauhquemehcan	Tlaxcala	19.4139° N, 98.1830° W	Yes	'RBC'	42242	2.61562e+06	2.0925e+06	1.63546e+06	1.58436e+06	8	529847	1.83866e+06	1541760	296904	12.3013	3.64794e+07	16940	26765200	615067	321860	407137	31991.4	3.93066e+06	945723	1.16433e+07	97.1	81.9
Muñoz de Domingo Arenas	Tlaxcala	19.4792° N, 98.2077° W	No	-	4755	294430	235544	-315470	0	0	235544	0	0	0	0	0	0	0	0	0	0	0	0	0	0	0	0
San José Teacalco (@ Chiautempan)	Tlaxcala	19.3368° N, 98.0632° W	Yes	'RBC'	6436	398517	318814	318814	323242	2	0	446015	385440	60574.6	2.95156	8.58752e+06	3960	6256800	147578	75240	101784	6526.91	925305	221562	2.72777e+06	98.2	82
Zacatelco	Tlaxcala	19.1985° N, 98.2486° W	No	-	45717	2.8308e+06	2.26464e+06	-154211	0	0	2264637	0	0	0	0	0	0	0	0	0	0	0	0	0	0	0	0
San Lucas Tecopilco (@ Hueyotlipan)	Tlaxcala	19.4864° N, 98.2564° W	No	-	3077	190528	152422	-29154	0	0	152422	0	0	0	0	0	0	0	0	0	0	0	0	0	0	0	0
Contla de Juan Cuamatzi	Tlaxcala	19.3343° N, 98.1705° W	Yes	'RBC'	38579	2.38881e+06	1.91105e+06	1.84497e+06	1.93759e+06	10	0	2.2903e+06	1927200	363099	16.8624	4.95128e+07	22880	36150400	843118	434720	508922	39124	5.33501e+06	1.34746e+06	1.65893e+07	94.6	80.6
Tetlatlahuca	Tlaxcala	19.2333° N, 98.2938° W	No	-	13561	839697	671758	-2.7324e+06	0	0	671758	0	0	0	0	0	0	0	0	0	0	0	0	0	0	0	0
Santa Cruz Tlaxcala	Tlaxcala	19.3539° N, 98.1515° W	Yes	'RBC'	24116	1.49326e+06	1.19461e+06	18911.4	1.2112e+06	6	0	1.3833e+06	1156320	226976	6.92889	1.97968e+07	9147.6	14453208	346445	173804	305353	24456.7	2.13311e+06	427397	5.26193e+06	107.3	86.2
Papalotla de Xicohténcatl	Tlaxcala	19.1668° N, 98.2101° W	Yes	'RBC'	33499	2.07426e+06	1.65941e+06	1.05698e+06	1.68245e+06	9	0	2.04977e+06	1734480	315287	13.6345	4.0188e+07	18433.8	29125404	681724	350242	458029	33972.2	4.33026e+06	1.06695e+06	1.31358e+07	96.8	81.3
Tepetitla de Lardizábal	Tlaxcala	19.2664° N, 98.3773° W	No	-	22274	1.37921e+06	1.10336e+06	-1.7562e+06	0	0	1103365	0	0	0	0	0	0	0	0	0	0	0	0	0	0	0	0
Terrenate	Tlaxcala	19.4736° N, 97.9247° W	Yes	'RBC'	15475	958212	766570	615926	777216	4	0	916528	770880	145648	5.25815	1.48426e+07	6930	10949400	262908	131670	203569	15693.6	1.59929e+06	337648	4.15697e+06	103.8	85.1
Sanctórum de Lázaro Cárdenas	Tlaxcala	19.4924° N, 98.4691° W	Yes	'RBC'	9432	584029	467224	206563	473713	2	0	474212	385440	88772.5	3.20704	9.26371e+06	4290	6778200	160352	81510	101784	9565.23	998165	241725	2.97601e+06	96.7	81.7
Cuaxomulco	Tlaxcala	19.3557° N, 98.0984° W	No	-	5928	367062	293649	-949013	0	0	293649	0	0	0	0	0	0	0	0	0	0	0	0	0	0	0	0
Tepeyanco	Tlaxcala	19.2449° N, 98.2336° W	Yes	'RBC'	13328	825270	660216	32726.4	669385	3	0	703601	578160	125441	4.16385	1.22175e+07	5583.6	8822088	208193	106088	152676	13516.3	1.31644e+06	310679	3.82494e+06	99.5	82.4
Acuamanala de Miguel Hidalgo	Tlaxcala	19.2235° N, 98.2007° W	Yes	'RBC'	6432	398269	318616	37544.3	323041	2	0	445977	385440	60537	1.42243	4.05089e+06	1851.3	2925054	71121.3	35174.7	101784	6522.86	436483	49638.7	611130	129.9	95.5
Mazatecochco de José María Morelos	Tlaxcala	19.1768° N, 98.1883° W	Yes	'RBC'	11592	717777	574221	371540	582197	3	0	687262	578160	109102	3.91529	1.13697e+07	5197.5	8212050	195764	98752.5	152676	11755.7	1.22508e+06	278975	3.43461e+06	101.6	83.3
Totolac	Tlaxcala	19.3257° N, 98.2568° W	Yes	'RBC'	22529	1.395e+06	1.116e+06	624804	676297	3	448964	704896	578160	126736	4.43101	1.27948e+07	5940	9385200	221550	112860	152676	13655.8	1.37864e+06	319140	3.92911e+06	99.2	82.9
Tenancingo	Tlaxcala	19.1445° N, 98.2022° W	Yes	'RBC'	12974	803350	642680	329283	651606	3	0	700269	578160	122109	5.04318	1.49609e+07	6864	10845120	252159	130416	152676	13157.3	1.61204e+06	414417	5.10211e+06	94.1	80.1
Nanacamilpa de Mariano Arista	Tlaxcala	19.4950° N, 98.5364° W	Yes	'RBC'	18686	1.15704e+06	925630	756693	938486	5	0	1.13947e+06	963600	175870	8.19213	2.37756e+07	11079.8	17506005	409606	210515	254461	18950	2.56183e+06	622713	7.66657e+06	96.3	81.6
La Magdalena Tlaltelulco (@ Nativitas)	Tlaxcala	19.2772° N, 98.1952° W	Yes	'RBC'	19036	1.17871e+06	942967	464844	956064	5	0	1.14276e+06	963600	179164	8.35643	2.47168e+07	11440	18075200	417822	217360	254461	19304.9	2.66324e+06	670024	8.24904e+06	94.8	80.7
Apetatitlán de Antonio Carvajal	Tlaxcala	19.3321° N, 98.1965° W	Yes	'RBC'	16003	990906	792725	406245	803735	4	0	921498	770880	150618	5.36543	1.55504e+07	7185.2	11352616	268272	136519	203569	16229.1	1.67556e+06	375342	4.62105e+06	101.6	83.7
Amaxac de Guerrero	Tlaxcala	19.3528° N, 98.1639° W	No	-	11403	706074	564859	-105996	0	0	564859	0	0	0	0	0	0	0	0	0	0	0	0	0	0	0	0
San Damián Texóloc (@Tepetitla de Lardiazbal)	Tlaxcala	19.2765° N, 98.2842° W	No	-	5884	364337	291470	-35247.7	0	0	291470	0	0	0	0	0	0	0	0	0	0	0	0	0	0	0	0
Santa Catarina Ayometla (@ Nativitas)	Tlaxcala	19.1969° N, 98.2186° W	Yes	'RBC'	9463	585949	468759	129743	449400	2	25515	469656	385440	84216.3	3.959	1.16864e+07	5359.2	8467536	197950	101825	101784	9074.31	1.25921e+06	342674	4.21885e+06	90.4	78.5
Santa Ana Nopalucan (@ San Martin Texmelucan)	Tlaxcala	19.2979° N, 98.3335° W	Yes	'RBC'	7952	492388	393910	242253	399381	2	0	460283	385440	74843	2.266	6.4399e+06	3003	4744740	113300	57057	101784	8064.33	693899	132402	1.63007e+06	108.9	87.2
Santa Apolonia Teacalco (@ Nativitas)	Tlaxcala	19.2442° N, 98.3130° W	No	-	4636	287061	229649	-117750	0	0	229649	0	0	0	0	0	0	0	0	0	0	0	0	0	0	0	0
San Jerónimo Zacualpan (@ Tepetitla de Lardizabal)	Tlaxcala	19.2421° N, 98.2616° W	Yes	'RBC'	4092	253377	202701	143162	205517	1	0	231233	192720	38513.2	0.692799	1.92457e+06	880	1390400	34640	16720	50892.2	4149.8	207372	19862.1	244533	133.7	97.5
Xicohtzinco	Tlaxcala	19.1754° N, 98.2377° W	Yes	'RBC'	14197	879078	703263	434534	713030	4	0	904500	770880	133620	5.38813	1.56671e+07	7185.2	11352616	269406	136519	203569	14397.5	1.68813e+06	389650	4.7972e+06	100.7	82.9
Tocatlán	Tlaxcala	19.3886° N, 98.0220° W	Yes	'RBC'	6294	389724	311780	185858	316110	2	0	444678	385440	59238.1	2.8868	8.46673e+06	3907.2	6173376	144340	74236.8	101784	6382.91	912290	216733	2.66832e+06	98.6	82.2
Huamantla	Tlaxcala	19.3185° N, 97.9234° W	No	-	98764	6.11547e+06	4.89237e+06	-3.08137e+06	0	0	4892374	0	0	0	0	0	0	0	0	0	0	0	0	0	0	0	0
Lázaro Cárdenas (@ Tetla de la Solidaridad)	Tlaxcala	19.5385° N, 97.9842° W	No	-	3534	218825	175060	-1.51584e+06	0	0	175060	0	0	0	0	0	0	0	0	0	0	0	0	0	0	0	0
Santa Isabel Xiloxoxtla (@ Nativitas)	Tlaxcala	19.2623° N, 98.2076° W	Yes	'RBC'	5443	337031	269624	167078	133359	1	138093	217711	192720	24991.1	0.774238	2.13156e+06	991.1	1565938	38711.9	18830.9	50892.2	2692.79	229675	26922.6	331459	127.8	95.2
Santa Cruz Quilehtla (@ Nativitas)	Tlaxcala	19.2143° N, 98.2240° W	Yes	'RBC'	7750	479880	383904	305034	211844	1	174962	232419	192720	39699.1	1.73368	5.16669e+06	2361.15	3730617	86683.9	44861.8	50892.2	4277.58	556711	146621	1.80514e+06	92.9	79.4
San Lorenzo Axocomanitla (@ Tepetitla de Lardizabal)	Tlaxcala	19.2243° N, 98.2490° W	No	-	5689	352263	281810	-156172	0	0	281810	0	0	0	0	0	0	0	0	0	0	0	0	0	0	0	0
San Juan Huactzinco (@ Tepetitla de la Lardizabal)	Tlaxcala	19.2367° N, 98.2514° W	Yes	'RBC'	7688	476041	380833	218607	227617	1	156334	235375	192720	42654.8	1.45713	4.2722e+06	1953.6	3086688	72856.6	37118.4	50892.2	4596.05	460330	111091	1.3677e+06	98.1	81.8
Puebla	Puebla	19.0414° N, 98.2063° W	Yes	'RBC'	1692181	1.0478e+08	8.38239e+07	8.32059e+07	1.00104e+07	51	73950635	1.17046e+07	9828720	1.87592e+06	89.0179	2.65588e+08	121905	192610374	4.45089e+06	2.3162e+06	2.5955e+06	202130	2.86171e+07	7.49707e+06	9.23007e+07	92.9	79.6
Tlahuapan	Puebla	19.3367° N, 98.5824° W	No	-	41547	2.57259e+06	2.05807e+06	-1.05468e+06	0	0	2058072	0	0	0	0	0	0	0	0	0	0	0	0	0	0	0	0
Huejotzingo	Puebla	19.1589° N, 98.4047° W	No	-	90794	5.62196e+06	4.49757e+06	-1.88757e+06	0	0	4497572	0	0	0	0	0	0	0	0	0	0	0	0	0	0	0	0
San Salvador el Verde	Puebla	19.2685° N, 98.5165° W	No	-	34880	2.15977e+06	1.72782e+06	-1.05896e+06	0	0	1727816	0	0	0	0	0	0	0	0	0	0	0	0	0	0	0	0
San Martín Texmelucan	Puebla	19.2844° N, 98.4349° W	Yes	'RBC'	155738	9.6433e+06	7.71464e+06	348055	7.82179e+06	40	0	9.17458e+06	7708800	1.46578e+06	36.6606	1.01186e+08	47212	74594960	1.83303e+06	897028	2.03569e+06	157938	1.09028e+07	1.60432e+06	1.97517e+07	119.5	91.9
Chiautzingo	Puebla	19.2024° N, 98.4654° W	No	-	22039	1.36465e+06	1.09172e+06	-996225	0	0	1091724	0	0	0	0	0	0	0	0	0	0	0	0	0	0	0	0
San Pedro Cholula	Puebla	19.0569° N, 98.3052° W	Yes	'RBC'	138433	8.57177e+06	6.85742e+06	5.71248e+06	3.78117e+06	19	3128045	4.37026e+06	3661680	708581	15.4393	4.37713e+07	20116.2	31783675	771963	382209	966951	76349.6	4.71636e+06	646531	7.95981e+06	123.3	93
San Andrés Cholula	Puebla	19.0600° N, 98.2949° W	Yes	'RBC'	154448	9.56342e+06	7.65074e+06	5.94162e+06	3.14855e+06	16	4545313	3.67355e+06	3083520	590030	16.6124	4.75275e+07	21824	34481920	830621	414656	814275	63575.8	5.12109e+06	960338	1.18233e+07	111	87.6
Amozoc	Puebla	19.0438° N, 98.0438° W	Yes	'RBC'	125876	7.79424e+06	6.23539e+06	6.23539e+06	4.11151e+06	21	2180206	4.81761e+06	4047120	770486	37.5396	1.09302e+08	50196.3	79310154	1.87698e+06	953730	1.06874e+06	83019.8	1.17773e+07	3.07745e+06	3.78883e+07	93	79.6
Ocoyucan	Puebla	18.9417° N, 98.3198° W	Yes	'RBC'	42669	2.64206e+06	2.11365e+06	1.69451e+06	838896	4	1286247	928087	770880	157207	6.58947	1.9401e+07	8863.8	14004804	329474	168412	203569	16939	2.09046e+06	537246	6.61434e+06	94.5	80.1
San Matías Tlalancaleca	Puebla	19.3231° N, 98.4981° W	No	-	20974	1.29871e+06	1.03897e+06	-1.36641e+06	0	0	1038968	0	0	0	0	0	0	0	0	0	0	0	0	0	0	0	0
San Felipe Teotlalcingo	Puebla	19.2370° N, 98.5035° W	No	-	11063	685021	548017	-301375	0	0	548017	0	0	0	0	0	0	0	0	0	0	0	0	0	0	0	0
Cuautlancingo	Puebla	19.0966° N, 98.2725° W	Yes	'RBC'	137435	8.50998e+06	6.80798e+06	6.13779e+06	1.91617e+06	10	4918059	2.28629e+06	1927200	359085	11.1777	3.22012e+07	14784	23358720	558883	280896	508922	38691.4	3.46968e+06	698480	8.59937e+06	107.7	86.1
Coronango	Puebla	19.1202° N, 98.3069° W	Yes	'RBC'	46836	2.90009e+06	2.32007e+06	1.22452e+06	2.35229e+06	12	0	2.75345e+06	2312640	440813	13.1023	3.76512e+07	17318.4	27363072	655116	329050	610706	47497.6	4.05692e+06	793899	9.77414e+06	108.9	86.7
Calpan	Puebla	19.1048° N, 98.4650° W	No	-	15271	945580	756464	-174455	0	0	756464	0	0	0	0	0	0	0	0	0	0	0	0	0	0	0	0
Juan C. Bonilla	Puebla	19.1091° N, 98.3290° W	Yes	'RBC'	23783	1.47264e+06	1.17811e+06	575834	1.19448e+06	6	0	1.38016e+06	1156320	223842	6.8154	1.95863e+07	9009	14234220	340770	171171	305353	24119	2.11043e+06	425938	5.24396e+06	107.4	86.1
Tlaltenango	Puebla	19.1711° N, 98.3397° W	No	-	7425	459756	367805	-2.93882e+06	0	0	367805	0	0	0	0	0	0	0	0	0	0	0	0	0	0	0	0
Domingo Arenas	Puebla	19.1385° N, 98.4650° W	Yes	'RBC'	7982	494245	395396	145830	400888	2	0	460565	385440	75125.3	2.25685	6.5402e+06	3003	4744740	112842	57057	101784	8094.75	704707	143216	1.76321e+06	107.2	85.9
Cuautinchán	Puebla	18.9542° N, 98.0175° W	No	-	12340	764093	611274	-315937	0	0	611274	0	0	0	0	0	0	0	0	0	0	0	0	0	0	0	0
San Jerónimo Tecuanipan	Puebla	19.0111° N, 98.4072° W	No	-	6597	408486	326789	-67516.2	0	0	326789	0	0	0	0	0	0	0	0	0	0	0	0	0	0	0	0
San Gregorio Atzompa	Puebla	19.0201° N, 98.3444° W	No	-	9671	598828	479063	-695545	0	0	479063	0	0	0	0	0	0	0	0	0	0	0	0	0	0	0	0
San Miguel Xoxtla	Puebla	19.1668° N, 98.3095° W	Yes	'RBC'	12461	771585	617268	526033	504202	3	119973	672646	578160	94486.1	4.60427	1.33632e+07	6144.6	9708468	230213	116747	152676	10180.9	1.43988e+06	353016	4.34617e+06	97	81.4
Chignahuapan	Puebla	19.8384° N, 98.0312° W	Yes	'RBC'	66464	4.11545e+06	3.29236e+06	1.45167e+06	3.33809e+06	17	0	3.90179e+06	3276240	625549	25.0974	6.66389e+07	33660	53182800	1.25487e+06	639540	865167	67402.9	7.18034e+06	1.18656e+06	1.46083e+07	107.8	90
Tzicatlacoyan	Puebla	18.8393° N, 98.0455° W	Yes	'RBC'	6476	400994	320795	320795	325251	2	0	446391	385440	60951.1	2.96939	8.59839e+06	3960	6256800	148469	75240	101784	6567.48	926477	222620	2.7408e+06	98.1	81.9
Tepatlaxco de Hidalgo	Puebla	19.0779° N, 97.9729° W	Yes	'RBC'	18854	1.16744e+06	933952	933952	946923	5	0	1.14105e+06	963600	177451	8.64707	2.53785e+07	11805.8	18653085	432354	224309	254461	19120.3	2.73454e+06	686443	8.45119e+06	94.5	80.8
Ixtacamaxtitlán	Puebla	19.6223° N, 97.8149° W	Yes	'RBC'	25319	1.56775e+06	1.2542e+06	391982	1.27162e+06	7	0	1.58734e+06	1349040	238298	5.54479	1.46469e+07	7276.5	11496870	277239	138254	356245	25676.7	1.5782e+06	101680	1.25184e+06	134.1	100.9
Ixtapaluca	Mexico	19.3091° N, 98.9080° W	Yes	'RBC'	542211	3.35737e+07	2.6859e+07	2.64958e+07	966839	5	25905369	1.14478e+06	963600	181183	2.5346	6.56342e+06	3118.5	4927230	126730	59251.5	254461	19522.5	707209	-36531.3	-449758	166.4	113.4
Texcoco	Mexico	19.5060° N, 98.8832° W	Yes	'RBC'	277562	1.71866e+07	1.37493e+07	6.8217e+06	7.97548e+06	41	5883086	9.3961e+06	7.90152e+06	1.49458e+06	8.50773	1.94407e+07	9020	14251600	425386	171380	2.08658e+06	161041	2.09474e+06	-1.51639e+06	-1.86692e+07	332.6	185.8
Tlalmanalco	Mexico	19.2052° N, 98.8004° W	Yes	'RBC'	49196	3.04622e+06	2.43697e+06	2.43697e+06	160030	1	2279136	222709	192720	29989.1	1.60755	4.58712e+06	2145	3389100	80377.5	40755	50892.2	3231.33	494263	117578	1.44756e+06	97.3	82.2
Chalco	Mexico	19.2624° N, 98.8969° W	Yes	'RBC'	400057	2.47715e+07	1.98172e+07	1.88762e+07	4.69884e+06	24	15182753	5.50583e+06	4625280	880549	35.0169	9.92308e+07	46886.4	74080512	1.75085e+06	890842	1.22141e+06	94879.2	1.06921e+07	2.32563e+06	2.86321e+07	101.2	84.4

## Sheet: Agroindustry
Municipalities	State	Studied Municipality	Current Irrigated Cornland [ha]	Current Rainfed Cornland [ha]	Rainfed to Irrigation Cornlands [ha]	Total Cornlands [ha]	Cornland Irrigation Requirement [m3/ha.year]	Current Irrigated Cornland Yield [ton/ha]	Rainfed Cornland Yield [ton/ha]	Applied Irrigated Cornland Yield [ton/ha]	Theoritical Total Corn Biomass [ton/ha]	Irrigated Corn Grain Price [USD/ton]	Rainfed Corn Grain Price [USD/ton]	Current Total Irrigation Demand [m3/year]	Projected Total Irrigation Demand [m3/year]	Water Demand Gap [1,000 m3/year]	Projected Corn Production [ton/year]	Current Corn Production [ton/year]	Projected Farmer Revenue [USD/year]	Current Farmer Revenue [USD/year]
Tlaxco	Tlaxcala	Yes	243	6268	1493.73	6511	805	3	2.6	8.59	24	289.913	308.75	1.04837e+06	2.25082e+06	0	27331.6	17025.8	8.15761e+06	5.24298e+06
Tetla de la Solidaridad	Tlaxcala	Yes	177	1641	986.653	1818	1112.5	3	2.7	12.68	26.42	289.441	289.236	650177	1.74783e+06	0	16521.9	4961.7	4.78175e+06	1.43521e+06
Ixtacuixtla de Mariano Matamoros	Tlaxcala	No	611	2086	0	2697	1346.25	3.3	3.1	13.6	28.33	291.441	287.028	9.24316e+06	9.24316e+06	7.31274e+06	8482.9	8482.9	2.44373e+06	2.44373e+06
Españita	Tlaxcala	Yes	75	1303	613.546	1378	586.25	3.1	2.6	3.1	19.69	289.479	289.517	106740	466431	0	3927.07	3620.3	1.13687e+06	1.04813e+06
Atlangatepec	Tlaxcala	No	113	990	0	1103	993.75	3	2.7	9.08	25.91	289.738	288.956	892062	892062	541000	3012	3012	870601	870601
Xaltocan	Tlaxcala	Yes	142	3192	121.407	3334	1208.75	3.3	3.2	13.25	27.61	283.486	288.744	378380	525131	0	13316	10683	3.82658e+06	3.08219e+06
Chiautempan	Tlaxcala	Yes	116	3407	1883.76	3523	1427.5	3.3	2.9	13.69	28.52	288.477	289.51	937714	3.62678e+06	0	31794.1	10263.1	9.17641e+06	2.97087e+06
Hueyotlipan	Tlaxcala	Yes	480	2711	58.5127	3191	817.5	3.1	2.4	5.51	23.41	289.851	289.764	704618	752452	0	9333.17	7994.4	2.70467e+06	2.31662e+06
Teolocholco	Tlaxcala	Yes	171	2717	563.23	2888	1340	3.2	3.2	13.29	27.68	290.941	287.765	496402	1.25113e+06	0	16650	9241.6	4.82227e+06	2.66115e+06
Panotla	Tlaxcala	No	246	1655	0	1901	1301.25	3.2	3	13.11	27.32	282.994	289.115	2.61133e+06	2.61133e+06	1.20664e+06	5752.2	5752.2	1.65823e+06	1.65823e+06
San Pablo del Monte	Tlaxcala	Yes	30	2031	2031	2061	1337.5	3.2	2.9	13.2	27.48	281.018	288.111	146634	2863097	0	27205.2	5985.9	7.64516e+06	1.72392e+06
Natívitas	Tlaxcala	No	1094	1134	0	2228	1331.25	3.4	3	13.33	27.77	283.696	288.126	4.08044e+06	4.08044e+06	2.7772e+06	7121.6	7121.6	2.03544e+06	2.03544e+06
Tlaxcala	Tlaxcala	Yes	1171	585	585	1756	1442.5	3	2.8	13.32	27.74	286.072	288.665	2.02353e+06	2.86739e+06	0	23389.9	5151	6.6912e+06	1.4778e+06
Apizaco	Tlaxcala	Yes	132	1152	601.36	1284	1241.25	2.9	2.6	13.14	27.38	289.487	288.986	3.25235e+06	3.99879e+06	0	11068	3378	3.20333e+06	976387
Xaloztoc	Tlaxcala	Yes	399	1708	705.993	2107	1070	6.98	2.5	8.83	25.66	290.724	289.743	513056	1.26847e+06	0	12262.1	7055.02	3.56243e+06	2.04688e+06
San Francisco Tetlanohcan (@ Tetlatlahuca)	Tlaxcala	Yes	4.5	808	411.07	812.5	1376.25	3.4	2.9	13.61	28.36	307.168	289.006	16858.1	582593	0	6807	2358.5	2.06999e+06	681899
Tzompantepec	Tlaxcala	Yes	145	1962	474.683	2107	1372.5	6.66	2.9	13.29	27.67	290.786	289.517	240443	891945	0	12548.8	6655.5	3.64355e+06	1.92811e+06
Yauhquemehcan	Tlaxcala	Yes	122	874	874	996	1265	3.3	2.9	13.18	27.45	283.008	287.166	457043	1.56265e+06	0	13127.3	2937.2	3.71512e+06	841789
Muñoz de Domingo Arenas	Tlaxcala	No	21	1707	0	1728	1140	3	2.7	13.19	27.48	289.711	289.489	551013	551013	315470	4671.9	4671.9	1.35248e+06	1.35248e+06
San José Teacalco (@ Chiautempan)	Tlaxcala	Yes	0	1551	314.489	1551	1013.75	-	2.9	5.39	24.87	289.512	289.512	0	318814	0	5280.98	4497.9	1.52891e+06	1.3022e+06
Zacatelco	Tlaxcala	No	938	297	0	1235	1330	3.2	3	13.19	27.48	290.837	284.551	2.41885e+06	2.41885e+06	154211	3892.6	3892.6	1.12651e+06	1.12651e+06
San Lucas Tecopilco (@ Hueyotlipan)	Tlaxcala	No	93	1437	0	1530	841.25	3.55	3.1	8.35	24.02	282.051	288.638	181576	181576	29154	4784.85	4784.85	1.37892e+06	1.37892e+06
Contla de Juan Cuamatzi	Tlaxcala	Yes	28	1505	1407.03	1533	1311.25	3.1	2.9	13.24	27.58	288.972	288.82	66075	1.91105e+06	0	19284	4451.3	5.57249e+06	1.28564e+06
Tetlatlahuca	Tlaxcala	No	802	621	0	1423	1306.25	3.1	2.8	13.54	28.21	289.389	288.247	3.40415e+06	3.40415e+06	2.7324e+06	4225	4225	1.22068e+06	1.22068e+06
Santa Cruz Tlaxcala	Tlaxcala	Yes	205	1355	14.9793	1560	1262.5	3.5	3.1	13.21	27.52	281.26	288.389	1.1757e+06	1.19461e+06	0	7059.99	4918	2.01531e+06	1.41318e+06
Papalotla de Xicohténcatl	Tlaxcala	Yes	163	1629	796.972	1792	1326.25	3.2	2.9	13.34	27.78	272.687	284.031	602422	1.65941e+06	0	15218.9	5245.7	4.17736e+06	1.48402e+06
Tepetitla de Lardizábal	Tlaxcala	No	641	689	0	1330	1307.5	3.4	2.8	13.48	28.08	278.608	286.804	2.85957e+06	2.85957e+06	1.7562e+06	4108.6	4108.6	1.1605e+06	1.1605e+06
Terrenate	Tlaxcala	Yes	18	2711	515.419	2729	1195	7.2	2.1	12.79	26.64	291.198	289.222	150644	766570	0	11433.2	5822.7	3.3202e+06	1.68431e+06
Sanctórum de Lázaro Cárdenas	Tlaxcala	Yes	300	752	401.093	1052	515	2.9	2.7	2.9	20.01	289.738	289.725	260661	467224	0	2980.62	2900.4	863586	840329
Cuaxomulco	Tlaxcala	No	116	749	0	865	1347.5	3.3	3.2	13.31	27.72	279.605	289.014	1242662	1242662	949013	2779.6	2779.6	799742	799742
Tepeyanco	Tlaxcala	Yes	289	121	24.2868	410	1347.5	3.1	2.9	13.35	27.81	291.859	283.609	627489	660216	0	4462.85	1246.8	1.30021e+06	360995
Acuamanala de Miguel Hidalgo	Tlaxcala	Yes	162	259	27.5808	421	1361.25	3.2	3.1	13.26	27.61	288.821	288.301	281071	318616	0	3231.24	1321.3	932878	381202
Mazatecochco de José María Morelos	Tlaxcala	Yes	34	389	273.695	423	1357.5	3.1	2.9	13.32	27.75	282.932	283.385	202681	574221	0	4432.88	1233.5	1.25436e+06	349508
Totolac	Tlaxcala	Yes	61	128	128	189	1373.75	3.6	2.9	13.33	27.77	285.919	288.966	491192	667032	0	2519.37	590.8	720337	170052
Tenancingo	Tlaxcala	Yes	65	607	243.462	672	1352.5	3.3	3	13.1	27.72	297.349	349.561	313398	642680	0	5131.47	2035.5	1.58278e+06	700331
Nanacamilpa de Mariano Arista	Tlaxcala	Yes	142	2951	1398.05	3093	541.25	3.1	2.5	3.1	20.82	289.503	275.436	168937	925630	0	8656.53	7817.7	2.45147e+06	2.15947e+06
La Magdalena Tlaltelulco (@ Nativitas)	Tlaxcala	Yes	333	452	335.627	785	1385	3.2	3	13.65	28.44	283.487	289.253	478124	942967	0	9475.88	2421.6	2.6883e+06	694311
Apetatitlán de Antonio Carvajal	Tlaxcala	Yes	43	594	286.34	637	1418.75	3.2	2.8	13.49	28.1	287.487	288.621	386480	792725	0	5304.24	1800.8	1.52588e+06	519592
Amaxac de Guerrero	Tlaxcala	No	96	483	0	579	1288.75	3.15	2.85	13.2	27.49	288.46	288.996	670855	670855	105996	1678.95	1678.95	485048	485048
San Damián Texóloc (@Tepetitla de Lardiazbal)	Tlaxcala	No	126	341.5	0	467.5	1482.5	3.1	2.9	13.54	28.2	282.968	283.154	326718	326718	35247.7	1380.95	1380.95	390949	390949
Santa Catarina Ayometla (@ Nativitas)	Tlaxcala	Yes	250	78	78	328	1336.25	3.2	3	13.39	27.9	292.43	287.641	339016	443244	0	4391.92	1034	1.28433e+06	301252
Santa Ana Nopalucan (@ San Martin Texmelucan)	Tlaxcala	Yes	74	218	176.184	292	1375	3.3	2.9	13.17	27.44	282.652	289.011	151658	393910	0	3416.19	876.4	966365	251736
Santa Apolonia Teacalco (@ Nativitas)	Tlaxcala	No	96	123	0	219	1326.25	3.2	2.9	13.33	27.77	282.737	289.501	347399	347399	117750	663.9	663.9	190122	190122
San Jerónimo Zacualpan (@ Tepetitla de Lardizabal)	Tlaxcala	Yes	11	243	108.047	254	1325	3.4	2.8	13.54	28.21	282.773	288.514	59539.4	202701	0	1989.76	717.8	564820	206881
Xicohtzinco	Tlaxcala	Yes	83	559	325.799	642	1333.75	3.3	3	13.27	27.65	285.142	284.651	268728	703263	0	6124.37	1950.9	1.74597e+06	555459
Tocatlán	Tlaxcala	Yes	112	598	172.691	710	1076.25	6.6	2.9	8.75	25.42	291.151	289.493	125921	311780	0	3724.44	2473.4	1.08233e+06	717257
Huamantla	Tlaxcala	No	3082	14206	0	17288	833.75	8.36	3.1	8.36	23.71	291.184	289.259	7.97374e+06	7.97374e+06	3.08137e+06	69804.1	69804.1	2.02411e+07	2.02411e+07
Lázaro Cárdenas (@ Tetla de la Solidaridad)	Tlaxcala	No	45	424	0	469	1292.5	7	1.64	13.43	27.98	290.944	289.279	1.6909e+06	1.6909e+06	1.51584e+06	1010.36	1010.36	292800	292800
Santa Isabel Xiloxoxtla (@ Nativitas)	Tlaxcala	Yes	65	22	22	87	1317.5	3.2	2.9	13.18	27.45	283.5	282.536	102547	131532	0	1146.66	271.8	325079	76993.8
Santa Cruz Quilehtla (@ Nativitas)	Tlaxcala	Yes	52	94	94	146	1383.75	3.1	3	13.38	27.86	283.02	283.63	78870	208942	0	1953.48	443.2	552875	125606
San Lorenzo Axocomanitla (@ Tepetitla de Lardizabal)	Tlaxcala	No	310	103	0	413	1356.25	3.1	3	13.35	27.81	282.09	288.623	437982	437982	156172	1270	1270	360273	360273
San Juan Huactzinco (@ Tepetitla de la Lardizabal)	Tlaxcala	Yes	94	46	46	140	1353.75	3.1	3	13.24	27.59	282.503	285.999	162226	224499	0	1853.6	429.4	523647	121789
Puebla	Puebla	Yes	157.5	7140	7140	7297.5	1296.25	3.97003	0.71	13.21	27.51	342.406	337.636	618018	9.87324e+06	0	96400	5694.68	3.30079e+07	1.92571e+06
Tlahuapan	Puebla	No	615	7551	0	8166	733.75	4.23	1.66	9.04	24.31	313.313	323.737	3.11275e+06	3.11275e+06	1.05468e+06	15136.1	15136.1	4.873e+06	4.873e+06
Huejotzingo	Puebla	No	241	3800	0	4041	1391.25	4.55	1.42	13.51	28.14	333.156	331.916	6.38514e+06	6.38514e+06	1.88757e+06	6492.55	6492.55	2.15634e+06	2.15634e+06
San Salvador el Verde	Puebla	No	357	1295	0	1652	781.25	4.2	1.42	8.94	24.54	315.252	326.262	2.78678e+06	2.78678e+06	1.05896e+06	3338.3	3338.3	1.07265e+06	1.07265e+06
San Martín Texmelucan	Puebla	Yes	1294	2199	284.127	3493	1225	4.46	1.43	13.19	27.48	324.575	339.609	7.36658e+06	7.71464e+06	0	23553.8	8915.81	7.68612e+06	2.94112e+06
Chiautzingo	Puebla	No	419	1277	0	1696	1230	4.4	1.65	13.16	27.4	338.167	334.416	2.08795e+06	2.08795e+06	996225	3950.65	3950.65	1.32808e+06	1.32808e+06
San Pedro Cholula	Puebla	Yes	51.5	1801	1801	1852.5	1435	4.1701	1.36	13.46	28.03	312.268	315.045	1.14494e+06	3.72937e+06	0	24934.7	2664.12	7.7863e+06	838723
San Andrés Cholula	Puebla	Yes	50.5	1022	1022	1072.5	1366.25	4.38	1.36	13.4	27.91	324.353	329.602	1.70912e+06	3.10542e+06	0	14371.5	1611.11	4.66144e+06	529864
Amozoc	Puebla	Yes	0	2990	2990	2990	1356.25	-	1.18	13.37	27.85	336.842	336.842	0	4.05519e+06	0	39976.3	3528.2	1.34657e+07	1.18844e+06
Ocoyucan	Puebla	Yes	83	309	309	392	1321.25	4.23	1.15	13.33	27.77	336.24	336.936	419138	827404	0	5225.36	706.44	1.75698e+06	237781
San Matías Tlalancaleca	Puebla	No	291	1994	0	2285	1205	4.39	2.01	13.64	28.41	327.557	334.348	2.40538e+06	2.40538e+06	1.36641e+06	5285.43	5285.43	1.7585e+06	1.7585e+06
San Felipe Teotlalcingo	Puebla	No	196	1364	0	1560	423.75	4.45179	1.08578	4.45179	12.43	338.978	329.645	849392	849392	301375	2353.55	2353.55	783979	783979
Cuautlancingo	Puebla	Yes	37	901	901	938	1353.75	4.22	1.95	13.55	28.22	342.605	338.393	670193	1.88992e+06	0	12709.9	1913.09	4.35448e+06	648034
Coronango	Puebla	Yes	42.8	1605	867.681	1647.8	1411.25	4.38995	1.64654	13.5	28.13	342.008	337.521	1.09555e+06	2.32007e+06	0	13505.5	2830.59	4.61355e+06	956228
Calpan	Puebla	No	97.89	2269	0	2366.89	1173.75	4.76004	1.71	12.75	26.56	333.402	335.978	930920	930920	174455	4345.95	4345.95	1.45894e+06	1.45894e+06
Juan C. Bonilla	Puebla	Yes	98.5	1521	404.449	1619.5	1423.75	4.19005	1	13.53	28.17	332.957	328.083	602280	1.17811e+06	0	7921.45	1933.72	2.63206e+06	636433
Tlaltenango	Puebla	No	195	1439	0	1634	1326.25	4.28	1.5	13.61	28.34	320.462	327.284	3.30662e+06	3.30662e+06	2.93882e+06	2993.1	2993.1	973899	973899
Domingo Arenas	Puebla	Yes	21.7	734	131.083	755.7	1112.5	4.1	1.76	12.76	26.58	334.698	339.62	249566	395396	0	3010.65	1380.81	1.01288e+06	468513
Cuautinchán	Puebla	No	180	1889	0	2069	1336.25	4.3	0.92	13.26	27.73	337.565	341.623	927211	927211	315937	2511.88	2511.88	854975	854975
San Jerónimo Tecuanipan	Puebla	No	18.8	1379	0	1397.8	1313.75	4.03989	1.06	13.42	27.96	326.193	330.886	394305	394305	67516.2	1537.69	1537.69	508444	508444
San Gregorio Atzompa	Puebla	No	52	333	0	385	1316.25	4.27	1.29	13.34	27.8	333.255	336.936	1.17461e+06	1.17461e+06	695545	651.61	651.61	218733	218733
San Miguel Xoxtla	Puebla	Yes	71	316	316	387	1285	4.38	1.43	13.17	27.45	331.415	336.051	91235	497295	0	5096.79	762.86	1.68915e+06	254918
Chignahuapan	Puebla	Yes	699.68	10990.2	1251.44	11689.9	1160	3.57372	1.16415	13.44	27.99	334.533	334.084	1.84069e+06	3.29236e+06	0	37560.4	15294.8	1.25601e+07	5.11085e+06
Tzicatlacoyan	Puebla	Yes	0	753	264.029	753	1215	-	0.286853	13.23	27.55	337.632	337.632	0	320795	0	3633.37	216	1.22674e+06	72928.5
Tepatlaxco de Hidalgo	Puebla	Yes	0	1989	716.358	1989	1303.75	-	1.19	13.45	28.02	339.215	339.215	0	933952	0	11149.5	2366.91	3.78206e+06	802891
Ixtacamaxtitlán	Puebla	Yes	340.52	10476.8	302.981	10817.3	1293.75	3.24213	1.04438	13.44	27.99	335.491	329.38	862220	1.2542e+06	0	19274	12045.7	6.40131e+06	3.97437e+06
Ixtapaluca	Mexico	Yes	0	704	704	704	838.75	-	3.3	13.52	28.16	390.914	390.914	363115	953595	0	9518.08	2323.2	3.72075e+06	908172
Texcoco	Mexico	Yes	255	1190	1190	1445	788.75	4.5	2.6	13.27	27.65	354.022	402.321	6.92761e+06	7.86623e+06	0	19175.2	4241.5	6.78842e+06	1.65102e+06
Tlalmanalco	Mexico	Yes	0	1830	1830	1830	86.25	-	3.4	14.49	30.18	416.209	416.209	0	157838	0	26516.7	6222	1.10365e+07	2.58965e+06
Chalco	Mexico	Yes	35	4301	4301	4336	858.75	4.2	3.3	13.65	28.43	391.392	409.133	940986	4.63447e+06	0	59186.4	14340.3	2.31651e+07	5.86449e+06
